# Supplementary material for: Near-Infrared Light-Excited Quinolinium-Carbazole Small Molecule as Two-Photon Fluorescence Nucleic Acid Probe
Source: Molecules. 2024 Feb 29;29(5):1080. doi: 10.3390/molecules29051080 (PMC10934762; doi:10.3390/molecules29051080)
Supplement: Supplementary file 1 [file molecules-29-01080-s001.zip]

Archive with 1 entries (1 files):
- molecules-2863739-supplementary.pdf
